# Supplementary material for: Pangenome Analysis Reveals Novel Contact-Dependent Growth Inhibition System and Phenazine Biosynthesis Operons in Proteus mirabilis BL95 That Are Located in An Integrative and Conjugative Element
Source: Microorganisms. 2024 Jun 28;12(7):1321. doi: 10.3390/microorganisms12071321 (PMC11278526; doi:10.3390/microorganisms12071321)
Supplement: Supplementary file 1 [file microorganisms-12-01321-s001.zip]

Archive with 3 entries (3 files):
- FiguresS1-S3.pdf
- Table_S1.xlsx
- Table_S2.xlsx
