# Supplementary material for: Pangenome Analysis Reveals Novel Contact-Dependent Growth Inhibition System and Phenazine Biosynthesis Operons in Proteus mirabilis BL95 That Are Located in An Integrative and Conjugative Element
Source: Microorganisms. 2024 Jun 28;12(7):1321. doi: 10.3390/microorganisms12071321 (PMC11278526; doi:10.3390/microorganisms12071321)
Supplement: Supplementary file 1 [file microorganisms-12-01321-s001.zip › Table_S1.xlsx]

## Sheet: Supplemental Table S1
Supplemental Table S1. Genetic organization of Integrative and Conjugative Elements ICEPm1, ICEPm2, and ICEPm3 shown in Fig. 5.
Table S1a. Genetic organization of ICEPm1 in P. mirabilis strain AR_0156 (GenBank accession no. NZ_CP021852.1)
locus_tag	Length	Direction	product (GenBank)	gene	alternative or updated product name	T4SS component
	52	reverse	Direct repeat attL	DR attL
AM403_RS13970	1071	reverse	site-specific integrase
AM403_RS13965	1650	reverse	TraI domain-containing protein	traI	relaxase
AM403_RS13960	327	reverse	hypothetical protein
AM403_RS13955	1002	reverse	DUF1281 domain-containing protein
AM403_RS13950	300	reverse	TA system toxin CbtA family protein
AM403_RS13945	975	reverse	zincin-like metallopeptidase domain-containing protein
AM403_RS13940	648	reverse	hypothetical protein
AM403_RS13935	513	reverse	hypothetical protein
AM403_RS13930	357	reverse	hypothetical protein
AM403_RS21705	171	reverse	hypothetical protein
AM403_RS13920	318	reverse	hypothetical protein
AM403_RS13915	363	reverse	hypothetical protein
AM403_RS13905	612	reverse	SGNH/GDSL hydrolase family protein
AM403_RS13900	909	reverse	integrase domain-containing protein	xerC	XerC tyrosine recombinase
AM403_RS21305	153	forward	hypothetical protein
AM403_RS13895	1899	reverse	ATP-dependent helicase	mobF	relaxase
AM403_RS13890	1776	reverse	AAA family ATPase
AM403_RS13885	414	forward	hypothetical protein
AM403_RS13880	1518	reverse	conjugal transfer protein TraG N-terminal domain-containing protein			T4SS component
AM403_RS13875	339	reverse	hypothetical protein			T4SS component
AM403_RS13870	1446	reverse	integrating conjugative element protein			T4SS component
AM403_RS13865	975	reverse	TIGR03756 family integrating conjugative elementprotein			T4SS component
AM403_RS13860	441	reverse	TIGR03757 family integrating conjugative elementprotein			T4SS component
AM403_RS13855	2226	reverse	trimeric autotransporter adhesin TaaP	taaP
AM403_RS13850	2868	reverse	conjugative transfer ATPase			T4SS component
AM403_RS13845	438	reverse	TIGR03751 family conjugal transfer lipoprotein			T4SS component
AM403_RS13840	486	reverse	hypothetical protein
AM403_RS13835	1497	reverse	TIGR03752 family integrating conjugative elementprotein			T4SS component
AM403_RS13830	897	reverse	TIGR03749 family integrating conjugative elementprotein			T4SS component
AM403_RS13825	645	reverse	TIGR03746 family integrating conjugative elementprotein			T4SS component
AM403_RS13820	417	reverse	TIGR03750 family conjugal transfer protein			T4SS component
AM403_RS13815	369	reverse	TIGR03745 family integrating conjugative elementmembrane protein			T4SS component
AM403_RS13810	240	reverse	TIGR03758 family integrating conjugative elementprotein			T4SS component
AM403_RS13805	327	reverse	RAQPRD family integrative conjugative element protein			T4SS component
AM403_RS13800	609	forward	DUF2913 family protein
AM403_RS13795	750	reverse	TIGR03747 family integrating conjugative elementmembrane protein			T4SS component
AM403_RS13790	2148	reverse	type IV conjugative transfer system coupling protein TraD	traD		T4CP
AM403_RS13780	555	reverse	integrating conjugative element protein			T4SS component
AM403_RS13775	639	reverse	transglycosylase SLT domain-containing protein			T4SS component
AM403_RS13770	735	reverse	TIGR03759 family integrating conjugative elementprotein			T4SS component
AM403_RS13765	741	reverse	hypothetical protein
AM403_RS13760	672	reverse	PilL N-terminal domain-containing protein			T4SS component
AM403_RS13755	438	reverse	IS200/IS605 family transposase	tnpA
AM403_RS13750	1989	reverse	TonB-dependent receptor
AM403_RS13745	1314	forward	MFS transporter
AM403_RS13740	738	forward	class I SAM-dependent methyltransferase
AM403_RS13735	6105	forward	non-ribosomal peptide synthetase
AM403_RS13730	9216	forward	type I polyketide synthase
AM403_RS13725	1089	forward	Gfo/Idh/MocA family oxidoreductase
AM403_RS13720	774	forward	thioesterase domain-containing protein
AM403_RS13715	1767	forward	ABC transporter ATP-binding protein
AM403_RS13710	1728	forward	ABC transporter ATP-binding protein			T4SS component
AM403_RS13705	750	forward	4'-phosphopantetheinyl transferase superfamily protein
AM403_RS21700	920	forward	hypothetical protein
AM403_RS13695	189	forward	AlpA family transcriptional regulator
AM403_RS21695	>114	forward	DUF2857 domain-containing protein
AM403_RS13690	>953	forward	IS3 family transposase
AM403_RS13685	1065	forward	IS110 family transposase
AM403_RS13680	>216	forward	integrase core domain-containing protein
AM403_RS21300	>156	forward	ClbS/DfsB family four-helix bundle protein
AM403_RS13670	923	reverse	ssDNA-binding domain-containing protein
AM403_RS13665	2370	reverse	TonB-dependent receptor
AM403_RS13660	2082	reverse	TonB-dependent receptor
AM403_RS13655	>279	forward	IS3 family transposase
AM403_RS13650	198	forward	hypothetical protein
AM403_RS13645	>195	reverse	DUF417 family protein
AM403_RS13640	204	reverse	FimD/PapC N-terminal domain-containing protein
AM403_RS13635	570	reverse	fimbria/pilus periplasmic chaperone
AM403_RS13630	411	reverse	fimbrial protein
AM403_RS13625	312	forward	hypothetical protein
AM403_RS13620	333	reverse	hypothetical protein			T4SS component
AM403_RS13610	936	reverse	Rpn family recombination-promoting nuclease/putative transposase
AM403_RS13605	468	reverse	STY4534 family ICE replication protein
AM403_RS13600	201	forward	hypothetical protein
AM403_RS13595	2055	reverse	DNA topoisomerase III
AM403_RS21690	171	reverse	hypothetical protein
AM403_RS21685	333	reverse	hypothetical protein
AM403_RS13585	705	reverse	TIGR03761 family integrating conjugative elementprotein
AM403_RS13580	519	forward	ClbS/DfsB family four-helix bundle protein
AM403_RS13570	1296	reverse	STY4528 family pathogenicity island replication protein
AM403_RS13565	285	reverse	hypothetical protein
AM403_RS13560	591	reverse	DUF2857 domain-containing protein
AM403_RS13550	1650	reverse	chromosome partitioning protein ParB	parB
AM403_RS13545	1353	reverse	SPI-7-type island replicative DNA helicase	dnaB-PI
AM403_RS13540	432	forward	hypothetical protein
AM403_RS13535	873	reverse	ParA family protein	parA
	52	forward	Direct repeat attR	DR attR
Table S1b. Genetic organization of ICEPm1 in P. mirabilis strain HI43200 (GenBank accession no. NC_010554.1)
locus_tag	Length	Direction	product	gene	alternative or updated product name
	52	forward	Direct repeat attL	DR attL
PMI_RS12610	1071	reverse	site-specific integrase
PMI_RS12615	1650	reverse	TraI domain-containing protein	traI	relaxase
PMI_RS12620	327	reverse	hypothetical protein
PMI_RS12625	1002	reverse	DUF1281 domain-containing protein
PMI_RS12630	300	reverse	TA system toxin CbtA family protein
PMI_RS12635	975	reverse	zincin-like metallopeptidase domain-containing protein
PMI_RS12640	648	reverse	hypothetical protein
PMI_RS12645	513	reverse	hypothetical protein
PMI_RS19060	357	reverse	hypothetical protein
PMI_RS19675	171	reverse	hypothetical protein
PMI_RS12655	318	reverse	hypothetical protein
PMI_RS12660	363	reverse	hypothetical protein
PMI_RS12665	612	reverse	SGNH/GDSL hydrolase family protein
PMI_RS12670	909	reverse	integrase domain-containing protein	xerC	XerC tyrosine recombinase
PMI_RS12675	240	reverse	hypothetical protein
PMI_RS12680	300	reverse	hypothetical protein
PMI_RS12685	408	forward	DUF3742 family protein
PMI_RS12690	1515	reverse	conjugal transfer protein TraG N-terminal domain-containing protein			T4SS component
PMI_RS12695	339	reverse	hypothetical protein			T4SS component
PMI_RS12700	1443	reverse	integrating conjugative element protein			T4SS component
PMI_RS12705	975	reverse	TIGR03756 family integrating conjugative elementprotein			T4SS component
PMI_RS12710	441	reverse	TIGR03757 family integrating conjugative elementprotein			T4SS component
PMI_RS12715	2226	reverse	trimeric autotransporter adhesin TaaP	taaP
PMI_RS12720	2868	reverse	conjugative transfer ATPase			T4SS component
PMI_RS12725	438	reverse	TIGR03751 family conjugal transfer lipoprotein			T4SS component
PMI_RS12730	486	reverse	hypothetical protein
PMI_RS12735	1497	reverse	TIGR03752 family integrating conjugative elementprotein			T4SS component
PMI_RS12740	897	reverse	TIGR03749 family integrating conjugative elementprotein			T4SS component
PMI_RS12745	645	reverse	TIGR03746 family integrating conjugative elementprotein			T4SS component
PMI_RS12750	417	reverse	TIGR03750 family conjugal transfer protein			T4SS component
PMI_RS12755	369	reverse	TIGR03745 family integrating conjugative elementmembrane protein			T4SS component
PMI_RS12760	240	reverse	TIGR03758 family integrating conjugative elementprotein			T4SS component
PMI_RS12765	327	reverse	RAQPRD family integrative conjugative element protein			T4SS component
PMI_RS12770	609	forward	DUF2913 family protein
PMI_RS12775	750	reverse	TIGR03747 family integrating conjugative elementmembrane protein			T4SS component
PMI_RS12780	2148	reverse	type IV conjugative transfer system coupling protein TraD	traD		T4CP
PMI_RS12790	555	reverse	integrating conjugative element protein			T4SS component
PMI_RS12795	639	reverse	transglycosylase SLT domain-containing protein			T4SS component
PMI_RS12800	735	reverse	TIGR03759 family integrating conjugative elementprotein			T4SS component
PMI_RS12805	741	reverse	hypothetical protein
PMI_RS12810	663	reverse	PilL N-terminal domain-containing protein			T4SS component
PMI_RS12815	438	reverse	IS200/IS605 family transposase	tnpA
PMI_RS12820	1989	reverse	TonB-dependent receptor
PMI_RS12825	1314	forward	MFS transporter
PMI_RS12830	738	forward	class I SAM-dependent methyltransferase
PMI_RS12835	6105	forward	non-ribosomal peptide synthetase
PMI_RS12840	9216	forward	type I polyketide synthase
PMI_RS12845	1089	forward	Gfo/Idh/MocA family oxidoreductase
PMI_RS12850	774	forward	thioesterase domain-containing protein
PMI_RS12855	1767	forward	ABC transporter ATP-binding protein
PMI_RS12860	1728	forward	ABC transporter ATP-binding protein			T4SS component
PMI_RS12865	750	forward	4'-phosphopantetheinyl transferase superfamily protein
PMI_RS19680	921	forward	hypothetical protein
PMI_RS12875	189	forward	AlpA family transcriptional regulator
PMI_RS19500	>114	forward	DUF2857 domain-containing protein
PMI_RS19070	>953	forward	IS3 family transposase
PMI_RS12890	1065	forward	IS110 family transposase
PMI_RS12895	>216	forward	integrase core domain-containing protein
PMI_RS19300	>156	forward	ClbS/DfsB family four-helix bundle protein
PMI_RS19305	922	reverse	ssDNA-binding domain-containing protein
PMI_RS12905	2370	reverse	TonB-dependent receptor
PMI_RS12910	2082	reverse	TonB-dependent receptor
PMI_RS12915	>279	forward	IS3 family transposase
PMI_RS12920	>195	reverse	DUF417 family protein
PMI_RS19090	204	reverse	FimD/PapC N-terminal domain-containing protein
PMI_RS12925	570	reverse	fimbria/pilus periplasmic chaperone
PMI_RS12930	411	reverse	fimbrial protein
PMI_RS12935	312	forward	ornithine decarboxylase
PMI_RS12940	333	reverse	exported protein			T4SS component
PMI_RS12950	924	reverse	Rpn family recombination-promoting nuclease/putative transposase
PMI_RS12955	468	reverse	STY4534 family ICE replication protein
PMI_RS12960	2055	reverse	DNA topoisomerase III
PMI_RS12965	537	reverse	hypothetical protein
PMI_RS12970	705	reverse	TIGR03761 family integrating conjugative elementprotein
PMI_RS12975	519	forward	ClbS/DfsB family four-helix bundle protein
PMI_RS12980	1296	reverse	STY4528 family pathogenicity island replication protein
PMI_RS12985	285	reverse	hypothetical protein
PMI_RS12990	591	reverse	DUF2857 domain-containing protein
PMI_RS13000	1650	reverse	hypothetical protein	parB
PMI_RS13005	1353	reverse	SPI-7-type island replicative DNA helicase	dnaB-PI
PMI_RS13010	432	forward	hypothetical protein
PMI_RS13015	873	reverse	ParA family protein	parA
	52	forward	Direct repeat attR	DR attR
Table S1c. Genetic organization of ICEPm2 in P. mirabilis strain BL95 (GenBank accession no. CP122400)
locus_tag	Length	Direction	product	gene	alternative or updated product name
	52	forward	Direct repeat attL	DR attL
QCK92_15735	1071	reverse	site-specific integrase
QCK92_15740	1593	reverse	TraI domain-containing protein	traI	Relaxase
QCK92_15745	405	reverse	hypothetical protein
QCK92_15750	1002	reverse	DUF1281 domain-containing protein
QCK92_15755	294	reverse	TA system toxin CbtA family protein
QCK92_15760	975	reverse	zincin-like metallopeptidase domain-containing protein
QCK92_15765	411	reverse	hypothetical protein
QCK92_15770	261	reverse	hypothetical protein
QCK92_15775	513	reverse	hypothetical protein
QCK92_15780	357	reverse	hypothetical protein
QCK92_15785	438	reverse	hypothetical protein
QCK92_15790	363	reverse	hypothetical protein
QCK92_15795	129	reverse	hypothetical protein
QCK92_15800	612	reverse	SGNH/GDSL hydrolase family protein
QCK92_15805	909	reverse	integrase domain-containing protein	xerC	XerC tyrosine recombinase
QCK92_15810	222	forward	hypothetical protein
QCK92_15815	723	reverse	4'-phosphopantetheinyl transferase superfamily protein
QCK92_15820	1047	reverse	3-deoxy-7-phosphoheptulonate synthase	phzC, aroH
QCK92_15825	1413	reverse	FAD-dependent oxidoreductase
QCK92_15830	459	reverse	hypothetical protein
QCK92_15835	1770	reverse	non-ribosomal peptide synthetase
QCK92_15840	927	reverse	hypothetical protein
QCK92_15845	1371	reverse	aldehyde dehydrogenase family protein	ehpG	Phenazine biosynthesis protein EhpG
QCK92_15850	1062	reverse	AMP-binding protein	ehpF	Phenazine biosynthesis protein EhpF
QCK92_15855	636	reverse	pyridoxal 5'-phosphate synthase	phzG	Phenazine biosynthesis protein PhzG
QCK92_15860	846	reverse	PhzF family phenazine biosynthesis protein	phzF	Phenazine biosynthesis protein PhzF
QCK92_15865	354	reverse	hypothetical protein
QCK92_15870	1866	reverse	anthranilate synthase family protein	phzE, menF2	Phenazine biosynthesis protein PhzE
QCK92_15875	621	reverse	isochorismatase family protein	phzD	Phenazine biosynthesis protein PhzD
QCK92_15880	459	reverse	PhzA/PhzB family protein	phzA/B	Phenazine biosynthesis protein PhzA/B
QCK92_15885	783	reverse	SDR family NAD(P)-dependent oxidoreductase	ehpK, fabG3
QCK92_15890	387	reverse	VOC family protein	ehpR	VOC family protein
QCK92_15895	699	forward	DUF2461 domain-containing protein
QCK92_15900	694	reverse	IS1 family transposase
QCK92_15905	1209	forward	IS256 family transposase
QCK92_15910	198	reverse	hypothetical protein
QCK92_15915	354	reverse	hypothetical protein	cdiI-o2	Orphan gene for immunity protein
QCK92_15920	984	reverse	cysteine peptidase family C39 domain-containing protein	cdiA-o2	Orphan gene for CdiA-CT
QCK92_15925	771	reverse	VENN motif pre-toxin domain-containing protein	cdiA-o2'	Pseudogene. 1-bp insertion interrupted continuous ORF QCK92_15925 + QCK92_15920
QCK92_15930	498	reverse	contact-dependent growth inhibition system immunity protein	cdiI-o1	Orphan gene for immunity protein
QCK92_15935	246	reverse	hypothetical protein	cdiA-o1	Orphan gene for CdiA-CT
QCK92_15940	387	reverse	hypothetical protein	cdiA-o1'	Orphan gene for CdiA-CT
QCK92_15945	297	forward	SymE family type I addiction module toxin	symE
QCK92_15950	270	reverse	hypothetical protein
QCK92_15955	534	reverse	contact-dependent growth inhibition system immunity protein	cdiI	Immunity protein
QCK92_15960	444	reverse	hypothetical protein
QCK92_15965	9816	reverse	polymorphic toxin type 25 domain-containing protein	cdiA	CdiA protein
QCK92_15970	1686	reverse	ShlB/FhaC/HecB family hemolysin secretion/activation protein	cdiB	CdiB protein
QCK92_15975	177	forward	hypothetical protein
QCK92_15980	861	reverse	helix-turn-helix domain-containing protein
QCK92_15985	399	forward	DUF3742 domain-containing protein
QCK92_15990	1539	reverse	conjugal transfer protein TraG N-terminal domain-containing protein			T4SS component
QCK92_15995	339	reverse	hypothetical protein			T4SS component
QCK92_16000	1446	reverse	integrating conjugative element protein			T4SS component
QCK92_16005	975	reverse	TIGR03756 family integrating conjugative elementprotein			T4SS component
QCK92_16010	441	reverse	TIGR03757 family integrating conjugative elementprotein			T4SS component
QCK92_16015	2226	reverse	trimeric autotransporter adhesin TaaP	taaP
QCK92_16020	2853	reverse	conjugative transfer ATPase			T4SS component
QCK92_16025	423	reverse	TIGR03751 family conjugal transfer lipoprotein			T4SS component
QCK92_16030	477	reverse	hypothetical protein
QCK92_16035	1497	reverse	TIGR03752 family integrating conjugative elementprotein			T4SS component
QCK92_16040	906	reverse	TIGR03749 family integrating conjugative elementprotein			T4SS component
QCK92_16045	645	reverse	TIGR03746 family integrating conjugative elementprotein			T4SS component
QCK92_16050	417	reverse	TIGR03750 family conjugal transfer protein			T4SS component
QCK92_16055	330	reverse	TIGR03745 family integrating conjugative elementmembrane protein			T4SS component
QCK92_16060	240	reverse	TIGR03758 family integrating conjugative elementprotein			T4SS component
QCK92_16065	327	reverse	RAQPRD family integrative conjugative element protein			T4SS component
QCK92_16070	609	forward	DUF2913 family protein
QCK92_16075	759	reverse	TIGR03747 family integrating conjugative elementmembrane protein			T4SS component
QCK92_16080	2148	reverse	type IV conjugative transfer system coupling protein TraD	traD		T4CP
QCK92_16085	606	forward	hypothetical protein
QCK92_16090	198	reverse	hypothetical protein
QCK92_16095	558	reverse	integrating conjugative element protein			T4SS component
QCK92_16100	639	reverse	transglycosylase SLT domain-containing protein			T4SS component
QCK92_16105	744	reverse	TIGR03759 family integrating conjugative elementprotein			T4SS component
QCK92_16110	741	reverse	hypothetical protein
QCK92_16115	663	reverse	PilL N-terminal domain-containing protein			T4SS component
QCK92_16120	972	reverse	Rpn family recombination-promoting nuclease/putative transposase
QCK92_16125	468	reverse	STY4534 family ICE replication protein
QCK92_16130	171	forward	hypothetical protein
QCK92_16135	2055	reverse	DNA topoisomerase III
QCK92_16140	528	reverse	hypothetical protein
QCK92_16145	705	reverse	TIGR03761 family integrating conjugative elementprotein
QCK92_16150	1296	reverse	STY4528 family pathogenicity island replication protein
QCK92_16155	285	reverse	hypothetical protein
QCK92_16160	591	reverse	DUF2857 domain-containing protein
QCK92_16165	282	reverse	hypothetical protein
QCK92_16170	1650	reverse	chromosome partitioning protein ParB	parB
QCK92_16175	1353	reverse	SPI-7-type island replicative DNA helicase	dnaB-PI
QCK92_16180	342	reverse	hypothetical protein
QCK92_16185	873	reverse	ParA family protein	parA
	52	forward	Direct repeat attR	DR attR
Table S1d. Genetic organization of ICEPm3 in P. mirabilis strain PM52808 (GenBank accession no. NZ_CP070572.1)
locus_tag	Length	Direction	product	gene	alternative or updated product name
	52	forward	Direct repeat attL	DR attL
JW302_RS16600	1050	reverse	site-specific integrase
JW302_RS16605	1689	reverse	TraI domain-containing protein	traI	relaxase
JW302_RS16610	279	reverse	hypothetical protein
JW302_RS16615	1002	reverse	DUF1281 domain-containing protein
JW302_RS16620	294	reverse	TA system toxin CbtA family protein
JW302_RS16625	975	reverse	zincin-like metallopeptidase domain-containing protein
JW302_RS20435	411	reverse	hypothetical protein
JW302_RS20440	195	reverse	hypothetical protein
JW302_RS16635	513	reverse	hypothetical protein
JW302_RS16640	357	reverse	hypothetical protein
JW302_RS16645	438	reverse	hypothetical protein
JW302_RS16650	363	reverse	hypothetical protein
JW302_RS16655	702	reverse	SGNH/GDSL hydrolase family protein
JW302_RS16660	909	reverse	integrase domain-containing protein	xerC	XerC tyrosine recombinase
JW302_RS16665	153	forward	hypothetical protein
JW302_RS20445	237	reverse	hypothetical protein
JW302_RS16675	489	reverse	hypothetical protein
JW302_RS16680	336	reverse	hypothetical protein
JW302_RS16685	696	reverse	IS1 family transposase
JW302_RS16690	882	reverse	hypothetical protein
JW302_RS16695	459	reverse	hypothetical protein
JW302_RS16700	396	reverse	hypothetical protein
JW302_RS16705	561	reverse	hypothetical protein
JW302_RS16710	381	reverse	hypothetical protein
JW302_RS16715	10323	reverse	hemagglutinin repeat-containing protein	cdiA	CdiA protein
JW302_RS16720	1746	reverse	ShlB/FhaC/HecB family hemolysin secretion/activation protein	cdiB	CdiB protein
JW302_RS20450	255	reverse	hypothetical protein
JW302_RS16730	399	forward	hypothetical protein
JW302_RS16735	1515	reverse	conjugal transfer protein TraG N-terminal domain-containing protein			T4SS component
JW302_RS16740	339	reverse	hypothetical protein			T4SS component
JW302_RS16745	1446	reverse	integrating conjugative element protein			T4SS component
JW302_RS16750	975	reverse	TIGR03756 family integrating conjugative elementprotein			T4SS component
JW302_RS16755	441	reverse	TIGR03757 family integrating conjugative elementprotein			T4SS component
JW302_RS16760	2436	reverse	YadA-like family protein
JW302_RS16765	2859	reverse	conjugative transfer ATPase			T4SS component
JW302_RS16770	423	reverse	TIGR03751 family conjugal transfer lipoprotein			T4SS component
JW302_RS16775	486	reverse	hypothetical protein
JW302_RS16780	1500	reverse	TIGR03752 family integrating conjugative elementprotein			T4SS component
JW302_RS16785	906	reverse	TIGR03749 family integrating conjugative elementprotein			T4SS component
JW302_RS16790	645	reverse	TIGR03746 family integrating conjugative elementprotein			T4SS component
JW302_RS16795	417	reverse	TIGR03750 family conjugal transfer protein			T4SS component
JW302_RS16800	330	reverse	TIGR03745 family integrating conjugative elementmembrane protein			T4SS component
JW302_RS16805	240	reverse	TIGR03758 family integrating conjugative elementprotein			T4SS component
JW302_RS16810	327	reverse	RAQPRD family integrative conjugative element protein			T4SS component
JW302_RS16815	606	forward	DUF2913 family protein
JW302_RS16820	549	reverse	Ail/Lom family outer membrane beta-barrel protein
JW302_RS16825	759	reverse	TIGR03747 family integrating conjugative elementmembrane protein			T4SS component
JW302_RS16830	2148	reverse	type IV conjugative transfer system coupling protein TraD	traD		T4CP
JW302_RS16835	198	reverse	hypothetical protein
JW302_RS16840	555	reverse	integrating conjugative element protein			T4SS component
JW302_RS16845	639	reverse	transglycosylase SLT domain-containing protein			T4SS component
JW302_RS16850	744	reverse	TIGR03759 family integrating conjugative elementprotein			T4SS component
JW302_RS16855	720	reverse	hypothetical protein
JW302_RS16860	663	reverse	PilL N-terminal domain-containing protein			T4SS component
JW302_RS16865	960	reverse	Rpn family recombination-promoting nuclease/putative transposase
JW302_RS16870	468	reverse	STY4534 family ICE replication protein
JW302_RS16875	2055	reverse	DNA topoisomerase III
JW302_RS16880	528	reverse	hypothetical protein
JW302_RS16885	714	reverse	TIGR03761 family integrating conjugative elementprotein
JW302_RS16890	1266	reverse	STY4528 family pathogenicity island replication protein
JW302_RS16895	282	reverse	hypothetical protein
JW302_RS16900	630	reverse	DUF2857 domain-containing protein
JW302_RS16905	1650	reverse	chromosome partitioning protein ParB	parB
JW302_RS16910	1353	reverse	SPI-7-type island replicative DNA helicase	dnaB-PI
JW302_RS16915	342	reverse	hypothetical protein
JW302_RS16920	873	reverse	ParA family protein	parA
	52	forward	Direct repeat attR	DR attR
