# Supplementary material for: Pangenome Analysis Reveals Novel Contact-Dependent Growth Inhibition System and Phenazine Biosynthesis Operons in Proteus mirabilis BL95 That Are Located in An Integrative and Conjugative Element
Source: Microorganisms. 2024 Jun 28;12(7):1321. doi: 10.3390/microorganisms12071321 (PMC11278526; doi:10.3390/microorganisms12071321)
Supplement: Supplementary file 1 [file microorganisms-12-01321-s001.zip › Table_S2.xlsx]

## Sheet: S2 BL95 Secretion Systems
Supplemental Table S2. Genes in P. mirabilis BL95 corresponding to secretion systems in Gram-negative bacteria
Secretion System	Name	Function/Description	Minimum	Maximum	Length	Direction	Locus_tag	Bibliography
T1SS	TolC	Outer membrane protein	937468	936167	1302	reverse	QCK92_04350	http://dx.doi.org/10.1016/j.str.2017.01.010
T1SS	HylD	Periplasmic adaptor subunit	938844	937519	1326	reverse	QCK92_04355	http://dx.doi.org/10.1016/j.str.2017.01.011
T1SS	Type I secretion system permease/ATPase	ATPase	940600	938861	1740	reverse	QCK92_04360	http://dx.doi.org/10.1016/j.str.2017.01.012
T1SS	TolC	Outer membrane protein	979420	980673	1254	forward	QCK92_04495	http://dx.doi.org/10.1016/j.str.2017.01.013
T1SS	Type I secretion system permease/ATPase	ATPase	980698	982860	2163	forward	QCK92_04500	http://dx.doi.org/10.1016/j.str.2017.01.014
T1SS	HylD	Periplasmic adaptor subunit	982880	984139	1260	forward	QCK92_04505	http://dx.doi.org/10.1016/j.str.2017.01.015
T1SS	TolC	Outer membrane protein	2795407	2797083	1677	forward	QCK92_13125	http://dx.doi.org/10.1016/j.str.2017.01.016
T1SS	HylD	Periplasmic adaptorsubunit	2797089	2798480	1392	forward	QCK92_13130	http://dx.doi.org/10.1016/j.str.2017.01.017
T1SS	Type I secretion system permease/ATPase	ATPase	2798494	2800617	2124	forward	QCK92_13135	http://dx.doi.org/10.1016/j.str.2017.01.018
T1SS	RtxA 1 MARTX multifunctional-autoprocessing repeats-in-toxin holotoxin N-terminal region	cytotoxin	2812068	2812313	246	forward	QCK92_13200	https://doi.org/10.1111%2Fj.1574-6976.2010.00231.x
T1SS	RtxA 2 MARTX multifunctional-autoprocessing repeats-in-toxin holotoxin	cytotoxin	2812569	2814218	1650	forward	QCK92_13205	https://doi.org/10.1111%2Fj.1574-6976.2010.00231.x
T1SS	RtxA 3	cytotoxin	2814224	2825926	11703	forward	QCK92_13210	https://doi.org/10.1111%2Fj.1574-6976.2010.00231.x
T3SS	IpaD/SipD/SspD family protein	needle tip protein	3568848	3567802	1047	reverse	QCK92_16440	https://doi.org/10.1098%2Frstb.2015.0020
T3SS	Type III Secretion Protein	unknown	3569739	3568909	831	reverse	QCK92_16445	https://doi.org/10.1098%2Frstb.2015.0020
T3SS	SctE	translocon subunit SctE	3571923	3569764	2160	reverse	QCK92_16450	https://doi.org/10.1098%2Frstb.2015.0020
T3SS	SicA	translocator chaperone	3572446	3571928	519	reverse	QCK92_16455	https://doi.org/10.1098%2Frstb.2015.0020
T3SS	EscU/YscU/HrcU family	export apparatus switch protein	3573629	3572568	1062	reverse	QCK92_16460	https://doi.org/10.1098%2Frstb.2015.0020
T3SS	SctT	export apparatus subunit	3574395	3573622	774	reverse	QCK92_16465	https://doi.org/10.1098%2Frstb.2015.0020
T3SS	SctS	export apparatus subunit	3574649	3574401	249	reverse	QCK92_16470	https://doi.org/10.1098%2Frstb.2015.0020
T3SS	EscR/YscR/HrcR family protein	export apparatus protein	3575314	3574655	660	reverse	QCK92_16475	https://doi.org/10.1098%2Frstb.2015.0020
T3SS	FliM/FliN	flagellar motor switch protein	3576247	3575318	930	reverse	QCK92_16480	https://doi.org/10.1098%2Frstb.2015.0020
T3SS	Type III Secretion Protein	unknown	3577422	3576244	1179	reverse	QCK92_16485	https://doi.org/10.1098%2Frstb.2015.0020
T3SS	Type III Secretion Protein	Unknown	3577864	3577403	462	reverse	QCK92_16490	https://doi.org/10.1098%2Frstb.2015.0020
T3SS	SctN	ATPase	3579146	3577848	1299	reverse	QCK92_16495	https://doi.org/10.1098%2Frstb.2015.0020
T3SS	Type III Secretion Protein	unknown	3579563	3579150	414	reverse	QCK92_16500	https://doi.org/10.1098%2Frstb.2015.0020
T3SS	EscV/YscV/HrcVfamily	export apparatus protein	3581671	3579572	2100	reverse	QCK92_16505	https://doi.org/10.1098%2Frstb.2015.0020
T3SS	SctW	system gatekeeper subunit	3582773	3581697	1077	reverse	QCK92_16510	https://doi.org/10.1098%2Frstb.2015.0020
T3SS	SctC	outer membrane ring subunit	3584493	3582778	1716	reverse	QCK92_16515	https://doi.org/10.1098%2Frstb.2015.0020
T3SS	helix-turn-helix domain-containing protein	Transcriptional regulator	3585232	3584477	756	reverse	QCK92_16520	https://doi.org/10.1098%2Frstb.2015.0020
T3SS	hypothetical	unknown	3585522	3586595	1074	forward	QCK92_16525	https://doi.org/10.1098%2Frstb.2015.0020
T3SS	SctF	needle filament subunit	3586645	3586899	255	forward	QCK92_16530	https://doi.org/10.1098%2Frstb.2015.0020
T3SS	SctI	inner rod subunit	3586923	3587201	279	forward	QCK92_16535	https://doi.org/10.1098%2Frstb.2015.0020
T3SS	SctJ	inner membrane ring lipoprotein	3587204	3587956	753	forward	QCK92_16540	https://doi.org/10.1098%2Frstb.2015.0020
T3SS	Type III Secretion Protein	unknown	3587949	3588521	573	forward	QCK92_16545	https://doi.org/10.1098%2Frstb.2015.0020
T3SS	Type III Secretion Protein	unknown	3588502	3589194	693	forward	QCK92_16550	https://doi.org/10.1098%2Frstb.2015.0020
T4SS	TraN	Mating pair stablization	3310320	3306628	3693	reverse	QCK92_15265	https://doi.org/10.1128%2Fjb.180.16.4036-4043.1998
T4SS	TraU	Periplasmic protein, pili assembly and production, putative ATPase	3311351	3310323	1029	reverse	QCK92_15270	https://doi.org/10.1128/JB.00234-18
T4SS	TrbC	F-type conjugative pilus assembly protein	3312462	3311335	1128	reverse	QCK92_15275	https://doi.org/10.1038%2Fnrmicro2218
T4SS	TraF	Transfer signal peptidase	3312982	3312470	513	reverse	QCK92_15280	https://doi.org/10.1038%2Fnrmicro2218
T4SS	Plasmid related protein	Unknown	3313313	3312966	348	reverse	QCK92_15285	https://doi.org/10.1038%2Fnrmicro2218
T4SS	TraC	Conjugative transfer ATPase	3315705	3313306	2400	reverse	QCK92_15290	https://doi.org/10.1038%2Fnrmicro2218
T4SS	DsbC	Disulfide isomerase and chaperone	3316397	3315705	693	reverse	QCK92_15295	https://doi.org/10.1038%2Fnrmicro2218
T4SS	AbiEii/AbiGii toxin family protein	Nucleotidyl transferase toxin, protects from bacteriophage infection	3317467	3316529	939	reverse	QCK92_15300	https://doi.org/10.1016/j.jmb.2018.02.022
T4SS	AbiEi antitoxin family protein	Transcriptional regulator, protects from bacteriophage infection	3318251	3317460	792	reverse	QCK92_15305	https://doi.org/10.1016/j.jmb.2018.02.022
T4SS	TraA	Pili assembly and production	3318857	3318471	387	reverse	QCK92_15310	https://doi.org/10.1038%2Fnrmicro2218
T4SS	TraV	pili assembly and production	3319426	3318854	573	reverse	QCK92_15315	https://doi.org/10.1038%2Fnrmicro2218
T4SS	TraB/VirB10	Core complex subunit	3320790	3319501	1290	reverse	QCK92_15320	https://doi.org/10.1038%2Fnrmicro2218
T4SS	TraK	Transfer system secretin, Periplasmic protein, pili assembly and production	3321689	3320793	897	reverse	QCK92_15325	https://doi.org/10.1038%2Fnrmicro2218
T4SS	TraE	Inner membrane protein, pili assembly and production	3322299	3321673	627	reverse	QCK92_15330	https://doi.org/10.3390/biomedicines8090362
T4SS	TraL	Inner membrane protein, pili assembly and production	3322577	3322296	282	reverse	QCK92_15335	https://doi.org/10.3390/biomedicines8090362
T4SS	Plasmid-related protein	Unknown	3322866	3323453	588	reverse	QCK92_15340	Unknown
T4SS	DUF4400 domain-containing protein	Unknown	3324115	3323480	636	reverse	QCK92_15345	Unknown
T4SS	Conjugative transfer protein	unknown	3324662	3324102	561	reverse	QCK92_15350	Unknown
T4SS	TraD	Conjugative transfer system coupling protein, DNA transfer	3326492	3324672	1821	reverse	QCK92_15355	https://doi.org/10.3390/biomedicines8090362
T4SS	TraI	Relaxase, DNA transfer	3328691	3326541	2151	reverse	QCK92_15360	https://doi.org/10.1128%2FJB.00462-06
T4SS	UvrD	Helicase domain-containing protein	3331066	3328940	2127	reverse	QCK92_15365	https://doi.org/10.1038%2Fnrmicro2218
T4SS	TraG	Transfer protein for mating pair stabilization	3471651	3470113	1539	reverse	QCK92_15990	https://doi.org/10.1038%2Fnrmicro2218
T4SS	Hypothetical protein	Unknown	3471986	3471648	339	reverse	QCK92_15995	Unknown
T4SS	Integrating conjugative element protein	Unknown	3473432	3471987	1446	reverse	QCK92_16000	Unknown
T4SS	TIGR03756 family integrating conjugative element protein	Unknown	3474421	3473447	975	reverse	QCK92_16005	Unknown
T4SS	TIGR03757 family integrating conjugative element protein	Unknown	3474858	3474418	441	reverse	QCK92_16010	Unknown
T4SS	TaaP	Trimeric autotransporter adhesin	3477163	3474938	2226	reverse	QCK92_16015	https://doi.org/10.1038%2Fnrmicro2218
T4SS	TraC	Conjugative transfer ATPase	3480131	3477279	2853	reverse	QCK92_16020	https://doi.org/10.1038%2Fnrmicro2218
T4SS	TIGR03751 family conjugal transfer lipoprotein	Conjugative transfer lipoprotein	3480553	3480131	423	reverse	QCK92_16025	https://www.ncbi.nlm.nih.gov/gene/73734595
T4SS	Hypothetical protein	Unknown	3481026	3480550	477	reverse	QCK92_16030	Unknown
T4SS	TIGR03752 family integrating conjugative element protein	Unknown	3482519	3481023	1497	reverse	QCK92_16035	Unknown
T4SS	TIGR03749 family integrating conjugative element protein	Unknown	3483421	3482516	906	reverse	QCK92_16040	Unknown
T4SS	TIGR03746 family integrating conjugative element protein	Unknown	3484062	3483418	645	reverse	QCK92_16045	Unknown
T4SS	TIGR03750 family integrating conjugative element protein	Unknown	3484471	3484055	417	reverse	QCK92_16050	Unknown
T4SS	TIGR03745 family integrating conjugative element protein	Unknown	3484813	3484484	330	reverse	QCK92_16055	Unknown
T4SS	TIGR03758 family integrating conjugative element protein	Unknown	3485133	3484894	240	reverse	QCK92_16060	Unknown
T4SS	RAQPRD family integrative conjugative element protein	Unknown	3485456	3485130	327	reverse	QCK92_16065	Unknown
T4SS	DUF2913 family protein	Unknown	3485604	3486212	609	forward	QCK92_16070	Unknown
T4SS	TIGR03747 family integrating conjugative element membrane protein	Unknown	3487051	3486293	759	reverse	QCK92_16075	Unknown
T4SS	TraD	Conjugative transfer system coupling protein	3489185	3487038	2148	reverse	QCK92_16080	https://doi.org/10.1038%2Fnrmicro2218
T4SS	Hypothetical protein	Unknown	3489202	3489807	606	forward	QCK92_16085	Unknown
T4SS	Hypothetical protein	Unknown	3490045	3489848	198	reverse	QCK92_16090	Unknown
T4SS	Integrating conjugative element protein	Unknown	3490602	3490045	558	reverse	QCK92_16095	Unknown
T4SS	Transglosylase SLT domain-containing protein	Invasion protein	3491230	3490592	639	reverse	QCK92_16100	https://www.ncbi.nlm.nih.gov/gene/1185187
T4SS	TIGR03759 family integrating conjugative element protein	Unknown	3491986	3491243	744	reverse	QCK92_16105	Unknown
T4SS	Hypothetical protein	Unknown	3492740	3492000	741	reverse	QCK92_16110	Unknown
T4SS	PilL	Outer membrane lipoprotein	3493399	3492737	663	reverse	QCK92_16115	https://doi.org/10.1006/plas.1999.1434
T5SS	HmpB	hemolysin secretion/activation protein	2840233	2841918	1686	forward	QCK92_13275	https://doi.org/10.1016/B978-0-12-397169-2.00077-9
T5SS	HmpA	calcium-independent hemolysin	2841952	2846685	4734	forward	QCK92_13280	https://doi.org/10.1016/B978-0-12-397169-2.00077-9
T5bSS	CdiB	outer-membrane protein that exports and assembles CdiAexoproteins	1198117	1199676	1560	forward	QCK92_05550	https://doi.org/10.1016%2Fj.jmb.2015.09.010
T5bSS	Filamentous hemagglutinin N-terminal domain-containing protein	carbohydrate-dependent hemagglutination	1199691	1199990	300	forward	QCK92_05555	https://doi.org/10.1073%2Fpnas.0400291101
T5bSS	CdiI	Immunity protein	3455304	3454771	534	reverse	QCK92_15955	https://doi.org/10.1016%2Fj.jmb.2015.09.010
T5bSS	CdiA	polymorphic toxin type 25, N25	3465757	3455942	9816	reverse	QCK92_15965	https://doi.org/10.1016%2Fj.jmb.2015.09.010
T5bSS	CdiB	outer-membrane protein that exports and assembles CdiAexoproteins	3467528	3465843	1686	reverse	QCK92_15970	https://doi.org/10.1016%2Fj.jmb.2015.09.010
T5cSS	YadA	adhesion and immune evasion	2989109	2990638	1530	forward	QCK92_13875	https://doi.org/10.3389%2Ffmicb.2019.01163
T6SS	HcpA (TssD)	Tail complex inner tube	1366299	1365826	474	reverse	QCK92_06240	https://doi.org/10.3389/fmicb.2017.01454
T6SS	TssF	Baseplate complex subunit	1368126	1366390	1737	reverse	QCK92_06245	https://doi.org/10.3389/fmicb.2017.01454
T6SS	TssA	Tail complex subunit	1369462	1368119	1344	reverse	QCK92_06250	https://doi.org/10.3389/fmicb.2017.01454
T6SS	TssM	Membrane complex subunit	1373060	1369512	3549	reverse	QCK92_06255	https://doi.org/10.3389/fmicb.2017.01454
T6SS	TssA	Tail complex subunit	1374526	1373063	1464	reverse	QCK92_06260	https://doi.org/10.3389/fmicb.2017.01454
T6SS	VasI	Unknown, bacteria-to-bacteria attack	1375182	1374532	651	reverse	QCK92_06265	https://doi.org/10.3389/fmicb.2017.01454
T6SS	Helix-turn-helix domain-containing protein	Transcriptional regulator	1375972	1375184	789	reverse	QCK92_06270	https://doi.org/10.1016/B978-0-12-817644-3.00005-2
T6SS	TssH	ATPase	1378687	1375976	2712	reverse	QCK92_06275	https://doi.org/10.3389/fmicb.2017.01454
T6SS	IcmH	Pore translocator	1379451	1378696	756	reverse	QCK92_06280	https://doi.org/10.1371/journal.pone.0002955
T6SS	TssK	Baseplate complex subunit	1380802	1379444	1359	reverse	QCK92_06285	https://doi.org/10.3389/fmicb.2017.01454
T6SS	TssJ	Membrane complex subunit	1381355	1380804	552	reverse	QCK92_06290	https://doi.org/10.3389/fmicb.2017.01454
T6SS	TagH	Binds to DNA	1382625	1381357	1269	reverse	QCK92_06295	https://doi.org/10.1111/j.1365-2958.1995.tb02306.x
T6SS	TssG	Baseplate complex subunit	1383667	1382630	1038	reverse	QCK92_06300	https://doi.org/10.3389/fmicb.2017.01454
T6SS	TssF	Baseplate complex subunit	1385406	1383631	1776	reverse	QCK92_06305	https://doi.org/10.3389/fmicb.2017.01454
T6SS	TssE	Baseplate complex subunit	1385845	1385414	432	reverse	QCK92_06310	https://doi.org/10.3389/fmicb.2017.01454
T6SS	TssC	Sheath tail complex subunit	1387329	1385851	1479	reverse	QCK92_06315	https://doi.org/10.3389/fmicb.2017.01454
T6SS	TssB	Sheath tail complex subunit	1387850	1387350	501	reverse	QCK92_06320	https://doi.org/10.3389/fmicb.2017.01454
T6SS	HcpA (TssD)	Tail complex inner tube	1389747	1390265	519	forward	QCK92_06325	https://doi.org/10.3389/fmicb.2017.01454
T6SS	VgrG (TssI)	Spike, punctures cells	1390349	1392212	1864	forward	QCK92_06330	https://doi.org/10.3389/fmicb.2017.01454
T6SS	VgrG (TssI)	Spike, punctures cells	1392293	1392538	246	forward	QCK92_06335	https://doi.org/10.3389/fmicb.2017.01454
